# Supplementary material for: Assessment of Residual Oxidative Stress in Patients with Well-Controlled Hypertension: A Pilot Cross-Sectional Study
Source: Med Sci (Basel). 2025 Nov 28;13(4):292. doi: 10.3390/medsci13040292 (PMC12734460; doi:10.3390/medsci13040292)
Supplement: Supplementary file 1 [file medsci-13-00292-s001.zip]

Archive with 1 entries (1 files):
- medsci-3955480-supplementary.pdf
